# Supplementary material for: Characterization of hexokinase gene family members in Glycine max and functional analysis of GmHXK2 under salt stress
Source: Front Genet. 2023 Feb 23;14:1135290. doi: 10.3389/fgene.2023.1135290 (PMC9996050; doi:10.3389/fgene.2023.1135290)
Supplement: Supplementary file 1 [file DataSheet1.ZIP]

Archive with 9 entries (9 files):
- Fig S1.tif
- Fig S2.tif
- Supplementary.docx
- Table S1.xlsx
- Table S2.xlsx
- Table S3.xlsx
- Table S4.xlsx
- Table S5.xlsx
- Table S6.xlsx
