# Supplementary material for: Characterization of hexokinase gene family members in Glycine max and functional analysis of GmHXK2 under salt stress
Source: Front Genet. 2023 Feb 23;14:1135290. doi: 10.3389/fgene.2023.1135290 (PMC9996050; doi:10.3389/fgene.2023.1135290)
Supplement: Supplementary file 1 [file DataSheet1.ZIP › Table S1.xlsx]

## Sheet: Sheet1
Table S1. List of primers used in the manuscript
Primer name	Forward primer (5′–3′)	Reverse primer (5′–3′)	Application
GmHXK1	AACGACATCATACTCCTTGTGG	AATCCCCACTATTCCTGCACC	qRT-PCR analysis of the expression of GmHXKs
GmHXK2	TCAGACAAGTGCTGCTGGAA	CGAAACAATTCACACCCACCC
GmHXK3	TGGACCAAGGGTTTTGCAGT	GCTCACCCGGATTGATGCTA
GmHXK4	GCCACGGCAAACCAAACATA	TGAGTCACCTTTTCTTCTCCCA
GmHXK5	TGTGACATAGTGACCGAGCG	TCCTTGCCAAGCATTTCCCA
GmHXK6	TGTGACATAGTGACGGAGCG	AGGAACAAAGCACCAGTTCCA
GmHXK7	GGCACACACACACGTATAGCC	TCAACTGACAACAGATAAAAGCCA
GmHXK8	GCACTTCATCTTGGGGGTACA	TGTTGGGGAATGGGTTGTCG
GmHXK9	GCACTAGATCTTGGGGGTACA	CAAGTTCCCTTCTTCTGTCCAGC
GmHXK10	GGGAGTGGCAAACGGTAAAG	ATGCACGCTGTCTCCCTATC
GmHXK11	TTGCTAAGCTCCCAACAGGG	TTGACCAAACCAGGAGACACT
GmHXK12	ACCCTGAAGGAATTGCTGGG	GAGTGAGAAGCTGCCAGGAG
GmHXK13	GACACAATAAAGGCCGGGGA	AATACCTCCCTCCACCCACA
GmHXK14	CCAAGTGTCTCCTGGTAGGC	CGACCTCCTGCTAATGTCCC
GmHXK15	TGCTTGGAGAGTGCACTGAA	GTCATGCAAATGACTGCAACAAC
GmHXK16	CGGAGCTGCGGTCGTTTG	GTGCCACCAAGGTCTAATGC
GmHXK17	TCTTCCCTCTCCGGCTCATT	AGAAAGAATGGCAAGGTAAGGC
F-box	TGAGAAAGCTGTTGAGGATT	GATTGCTCTTAAATCCATGC
pMDC83-GmHXK2	CACCATGAAGCAGGCATGTA	CGACGGGCACCTAGACAG
GmHKX2-GFP	AAATGTGTGCCGCAGAAACT	ACGTGTCTTGTAGTTCCCGT	For molecular analysis of transgenic plants
GmHXK2-TRV	GGTCTAGACGCAGAAACTATCTACACCT	GCGGATCCACACAAAAGGTCACATTGGT	Construction of VIGS vectors
GmPDS-TRV	CGTCTAGACTCCACCTTTCGTGCTTCTCC	CCGGGATCCTCAGGTACGCCCTGCTTTTT
qp-GmSALT3	AAGAAGGTGCTTAACGACGA	CAAATCTGTTAGCCGCGACG
qp-GmbZIP44	TCGGATGCGAAAGCGTAA	TGCGTGGTGATGTCTATGGTG
qp-GmHKT1	GGAATACTCGCACTTGCTTAAG	GAGCAAAGCATCACAAACTGTA
qp-GmSOS1	CTGCTTACTGGGAGATGCTTGA	TTCGGTGGGAACATACTGGACT
