# Supplementary material for: Characterization of hexokinase gene family members in Glycine max and functional analysis of GmHXK2 under salt stress
Source: Front Genet. 2023 Feb 23;14:1135290. doi: 10.3389/fgene.2023.1135290 (PMC9996050; doi:10.3389/fgene.2023.1135290)
Supplement: Supplementary file 1 [file DataSheet1.ZIP › Table S2.xlsx]

## Sheet: Sheet1
Table S1. Optimal amino acid sequence and function of motif.
Conversed motifs	Length	Best possible match of the amino acid of conserved domains		Function
Motif 1	33	SSHLPLTEYDIALDAESLNPGEQIFEKMISGMY		Hexokinase_2
Motif 2	50	YYNQDTVAAVILGTGTNAAYVERAHAIPKWHGLLPKSGEMVINMEWGNFR		Hexokinase_2
Motif 3	50	NLPTGDEKGLYYALDLGGTNFRVLRVHLGGKDKGVIEQEFEEVSIPPHLM		Hexokinase_1
Motif 4	41	ISDTSLKARKIVVEVCDIVATRGARLAAAGIVGILKKJGRD		Hexokinase_2
Motif 5	36	QKSVVAJDGGLYEHYTKFREYLESTLKELLGEEIAE		Hexokinase_2
Motif 6	32	ELGFTFSFPVKQTSIASGILIKWTKGFNIEDM		Hexokinase_1
Motif 7	35	VPPKLSIPFILRTPDMAAMHEDTSSDLKVVGNKLK		unknown
Motif 8	29	DVVACLTKALERIGLDMRVAALVNDTVGT		Hexokinase_1
Motif 9	29	CATPIGKLRQVADAMDVEMHAGLASEGG		unknown
Motif 10	29	SEELFDFIASELAKFVSKEPEGFHISPGR		Hexokinase_1
