# Supplementary material for: Characterization of hexokinase gene family members in Glycine max and functional analysis of GmHXK2 under salt stress
Source: Front Genet. 2023 Feb 23;14:1135290. doi: 10.3389/fgene.2023.1135290 (PMC9996050; doi:10.3389/fgene.2023.1135290)
Supplement: Supplementary file 1 [file DataSheet1.ZIP › Table S3.xlsx]

## Sheet: root length
The root length and fresh weight of the WT and WT35S::GmHXK2 transgenic Arabidopsis plants under salt stress at the germination stage.
unit：cm
	WT					WT35S::GmHXK2
CK	1.1	1	1.4	1.3	1.4	1.7	1.5	1.7	1.8	1.6
100 mM NaCl	1	1.1	1.2	1	1	1.8	1.3	1.6	1.5	1.7

## Sheet: fresh weight
unit：mg/plant
	WT					WT35S::GmHXK2
CK	1.2	0.8	0.7	0.8	1	1.2	1.2	1.1	1.4	1.7
100 mM NaCl	0.3	0.7	0.8	0.8	0.6	1.7	1.5	1.2	1.1	1.2
