# Supplementary material for: Characterization of hexokinase gene family members in Glycine max and functional analysis of GmHXK2 under salt stress
Source: Front Genet. 2023 Feb 23;14:1135290. doi: 10.3389/fgene.2023.1135290 (PMC9996050; doi:10.3389/fgene.2023.1135290)
Supplement: Supplementary file 1 [file DataSheet1.ZIP › Table S4.xlsx]

## Sheet: root length
The fresh weight, dry weight, root length, chlorophyll content, MDA and proline content of the WT and WT35S::GmHXK2 transgenic Arabidopsis plants under salt stress.
	WT					WT35S::GmHXK2					unit:cm
CK	3	2.9	2.2	1.8	2.4	3.5	3.8	3.9	3.7	4.2
100 mM NaCl	2.1	2.2	2.1	2	2.3	2.5	3.2	3.3	2.9	3.1
150 mM NaCl	1.7	1.8	1.7	1.8	2	2.6	2.5	2.7	2.6	2.7
Glc	2.9	2.8	3.2	3.3	3.1	5	5.2	5.4	4.7	4.5
100 mM NaCl + Glc	2.3	2.6	2.7	2.7	2.6	3.7	4.1	3.6	3.6	3.7
150 mM NaCl + Glc	2.4	1.7	2.1	2.2	2.2	3.2	2.7	3.3	2.9	2.8

## Sheet: fresh weight
	WT					WT35S::GmHXK2					unit:mg/plant
CK	11.5	17.5	12.9	8.5	11.9	18.6	12.1	12	13.2	12.2
100 mM NaCl	8.2	8.7	11.2	8.9	13	10.5	16.4	11.7	12.1	9.7
150 mM NaCl	10.2	7.5	7.6	9	10.5	14.5	13.1	13.4	13.9	14.8
Glc	16.9	14.1	17.3	20.9	13	22.5	19.2	20.7	23.2	22.3
100 mM NaCl + Glc	10.7	17.2	17.1	14.9	15.4	15.6	13	18.9	16.4	17.8
150 mM NaCl + Glc	15.9	19.7	17.6	21.5	19.5	19.3	23	22.6	22.5	24.5

## Sheet: dry weight
	WT					WT35S::GmHXK2					unit:mg/plant
CK	1.4	1.5	1.6	1.4	1.5	1.9	1.8	2.2	1.7	1.8
100 mM NaCl	1.3	1.1	0.8	0.9	1	1.6	1.5	1.6	1.8	1.4
150 mM NaCl	0.7	0.6	0.5	0.7	0.6	1.1	1.2	1.3	0.8	0.9
Glc	2.3	1.8	2.1	2.3	1.9	2.8	2.7	3.1	3	2.6
100 mM NaCl + Glc	1.8	1.9	1.2	1.7	2	2	2	2.4	1.9	2.5
150 mM NaCl + Glc	1.9	1	1.8	1.7	1.3	1.9	2.2	2.2	2.2	1.9

## Sheet: chlorophyll content
	WT			WT35S::GmHXK2			unit:mg/g
CK	1.10933	1.46764	1.55386	1.88114	1.94569	1.7607
100mM NaCl	1.15288	1.15326	1.14653	1.46199	1.51244	1.47643
150mM NaCL	0.428431	0.431135	0.414434	2.04054	2.18298	1.95884
Glc	2.03035	2.11056	2.04189	2.25067	2.29145	2.22151
100mM NaCL + Glc	1.03269	1.2169	1.08393	2.11904	2.08664	2.13206
150mM NaCL + Glc	0.308094	0.342334	0.273351	0.346834	0.350081	0.334132

## Sheet: MDA
	WT			WT35S::GmHXK2			unit:nmol/L
CK	11.09	14.2	13.68	3.86	3.08	3.47
100mM NaCl	17.43	15.33	14.57	3.64	5.14	5.35
150mM NaCl	19.95	18.24	17.36	5.65	6.71	7.58
Glc	1.7	1.84	1.06	0.89	0.64	0.61
100mM NaCl+ Glc	2.58	2.48	3.3	0.58	0.78	0.83
150mM NaCl+ Glc	9.25	9.5	10.94	0.38	0.98	1.1

## Sheet: proline content
	WT			WT35S::GmHXK2			unit:mg/g
CK	0.114355	0.0992958	0.13547	0.00853045	0.0120247	0.0207043
100mM NaCl	0.121731	0.11199	0.120864	0.253362	0.265336	0.29881
150mM NaCl	0.180803	0.209742	0.204347	0.248278	0.264551	0.277055
Glu	0.0339424	0.0428638	0.0552697	0.00480512	0.0083695	0.00773692
100mM NaCl+ Glu	0.222312	0.240416	0.267392	0.295511	0.341468	0.290667
150mM NaCl+ Glu	0.326164	0.33207	0.292694	0.754818	0.749046	0.74295
