# Supplementary material for: Characterization of hexokinase gene family members in Glycine max and functional analysis of GmHXK2 under salt stress
Source: Front Genet. 2023 Feb 23;14:1135290. doi: 10.3389/fgene.2023.1135290 (PMC9996050; doi:10.3389/fgene.2023.1135290)
Supplement: Supplementary file 1 [file DataSheet1.ZIP › Table S5.xlsx]

## Sheet: Proline
Physiological responses and silencing efficiency of GmHXK2-silenced plants under salt stress
	TRV:00			TRV:HXK2			unit:mg/g
control	0.040681	0.034842	0.030949	0.050414	0.05236	0.042628
salt	1.18715	1.03727	1.10929	0.507835	0.607105	0.679124

## Sheet: Electrolyte leakage
	TRV:00			TRV:HXK2
control	6.47368	4.19048	7.29412	8.82353	9.7931	8.375
salt	14.5833	9.43396	10.015	24.5238	28.125	25.9091

## Sheet: Chlorophyll
	TRV:00			TRV:HXK2			unit:mg/g
control	5.10904	5.04443	4.35769	3.68397	3.52117	3.53072
salt	4.07912	4.597	4.24804	3.58901	2.98043	2.6268

## Sheet: SOD
	TRV:00			TRV:HXK2			unit:U
control	15.2236	13.6251	15.6042	15.1221	11.5953	16.8221
salt	17.2014	16.1596	17.0463	10.1081	13.0119	14.6966

## Sheet: Silent efficiency
TRV:00	1.04006	1.02574	0.937354
line 1	0.258816	0.29937	0.373712
line 2	0.325335	0.234881	0.295248
line 3	0.399611	0.292532	0.234339
line 4	0.349492	0.427304	0.41851
line 5	0.404254	0.412748	0.347078
line 6	0.462225	0.485205	0.284533
line 7	0.553504	0.52003	0.597358
line 8	0.459032	0.509328	0.622725
