# Supplementary material for: Characterization of hexokinase gene family members in Glycine max and functional analysis of GmHXK2 under salt stress
Source: Front Genet. 2023 Feb 23;14:1135290. doi: 10.3389/fgene.2023.1135290 (PMC9996050; doi:10.3389/fgene.2023.1135290)
Supplement: Supplementary file 1 [file DataSheet1.ZIP › Table S6.xlsx]

## Sheet: normal condition
Table S6. The expression pattern data of GmHXK gene family.
	young_leaf	flower	one cm pod	pod shell 10DAF	pod shell 14DAF	seed 10DAF	seed 14DAF	seed 21DAF	seed 25DAF	seed 28DAF	seed 35DAF	seed 42DAF	root	nodule
GmHXK13	0	0	1	0	0	0	0	0	1	0	0	0	13	1
GmHXK14	0	0	0	1	0	0	0	0	0	0	0	0	0	0
GmHXK1	0	0	0	0	0	0	0	0	0	0	0	0	0	0
GmHXK5	0	0	0	0	0	0	0	0	0	0	0	0	0	0
GmHXK6	0	0	0	0	0	0	0	0	0	0	0	0	0	0
GmHXK16	7	8	9	8	7	2	3	5	8	8	13	9	16	10
GmHXK3	8	7	12	13	16	1	4	9	7	3	4	4	9	1
GmHXK12	8	32	14	20	16	3	6	3	4	2	3	1	19	3
GmHXK15	8	40	14	15	13	2	5	5	5	2	4	3	21	3
GmHXK4	1	4	5	4	7	0	1	1	1	1	1	1	1	0
GmHXK7	6	5	4	3	4	1	1	1	3	2	3	2	6	11
GmHXK8	7	4	5	8	7	0	1	1	3	1	4	4	4	12
GmHXK17	8	8	3	2	2	1	2	3	1	1	2	2	4	2
GmHXK9	4	2	4	3	3	2	3	1	4	3	4	3	5	2

## Sheet: salt treatment
	2h	8h	24h	72h
HXK1	1.36604	1.7411	0.939523	0.456916
HXK2	0.812252	1.71955	1.92659	2.86791
HXK3	0.373712	9.06307	22.6274	24.59
HXK4	1.69349	0.469761	0.460094	0.20166
HXK5	0.972655	0.582367	0.852635	0.852635
HXK6	1.11729	0.742262	0.90125	3.81055
HXK7	1.28343	0.668964	0.687771	1.6358
HXK8	3.70635	1.04972	0.939523	2.34567
HXK9	0.721965	2.34567	0.248273	12.295
HXK10	4.16986	1.31039	2.02792	3.43426
HXK11	7.06162	1.31951	9.57983	4.11246
HXK12	1.8025	1.42405	3.16017	2.67586
HXK13	0.309927	0.812252	2.44528	7.06162
HXK14	2.60268	0.466516	1.71713	2.73208
HXK15	0.466516	0.151774	0.463294	2.14355
HXK16	3.5801	2.28153	11.3137	1.68179
HXK17	1.49485	0.297302	0.939523	1.44393

## Sheet: drought treatment
	2h	8h	24h	72h
HXK1	2.23457	0.823591	1.56917	0.45376
HXK2	0.624165	2.28153	1.34723	4.78991
HXK3	1.50525	4.43828	1.38511	0.111105
HXK4	0.907519	0.835088	1.18099	2.18859
HXK5	1.23114	0.659754	1.51572	1.42405
HXK6	1.39474	0.641713	1.32869	2.71321
HXK7	1	0.790041	2.54912	10.7034
HXK8	2.34567	1.23971	2.39496	1.61328
HXK9	2	0.624165	1.28343	6.49802
HXK10	5.89708	1.31039	0.97942	0.241484
HXK11	16.9123	1.68179	0.539614	0.15283
HXK12	3.75809	1.10191	2.34567	1.17283
HXK13	1.85318	0.289172	0.219151	1.04972
HXK14	3.4822	0.255253	1.65864	0.213159
HXK15	1.84038	0.473029	2.28153	5.16941
HXK16	2.8481	1.48452	0.939523	0.281265
HXK17	3.20428	0.376312	1.38511	2
